# Supplementary material for: Characterization of Lung Inflammatory Response to Aspergillus fumigatus Spores
Source: J Fungi (Basel). 2023 Jun 17;9(6):682. doi: 10.3390/jof9060682 (PMC10305343; doi:10.3390/jof9060682)
Supplement: Supplementary file 1 [file jof-09-00682-s001.zip]

Archive with 1 entries (1 files):
- jof-2386950-supplementary.pdf
